# Supplementary material for: Comparative analysis of eight DNA extraction methods for molecular research in mealybugs
Source: PLoS One. 2019 Dec 31;14(12):e0226818. doi: 10.1371/journal.pone.0226818 (PMC6938366; doi:10.1371/journal.pone.0226818)
Supplement: S1 Data — (ZIP) [file pone.0226818.s007.zip]

Archive with 4 entries (3 files):
- Original uncropped gels/Fig 1.tif
- Original uncropped gels/Fig 2.tif
- Original uncropped gels/Fig 4.tif
- Original uncropped gels/
